# Supplementary material for: Surgical Interventions for Late Aortic Valve Regurgitation Associated with Continuous Flow-Left Ventricular Assist Device Therapy: Experience Gained and Lessons Learned
Source: Life (Basel). 2022 Dec 29;13(1):94. doi: 10.3390/life13010094 (PMC9867390; doi:10.3390/life13010094)
Supplement: Supplementary file 1 [file life-13-00094-s001.zip]

Archive with 1 entries (1 files):
- life-2104254-supplementary.pdf
